# Supplementary material for: Integrated Assessment of Neurobehavioral and Cardiotoxic Effects of Pyrrolidine-Containing Cathinones in Zebrafish: Structural Determinants of Functional Safety Profiles
Source: Int J Mol Sci. 2026 Mar 30;27(7):3141. doi: 10.3390/ijms27073141 (PMC13073605; doi:10.3390/ijms27073141)
Supplement: Supplementary file 1 [file ijms-27-03141-s001.zip]

Archive with 1 entries (1 files):
- ijms-4195719-supplementary.pdf
